# Supplementary material for: COVID-19 related stigma and health-protective behaviours among adolescents in the Netherlands: An explorative study
Source: PLoS One. 2021 Jun 22;16(6):e0253342. doi: 10.1371/journal.pone.0253342 (PMC8219143; doi:10.1371/journal.pone.0253342)
Supplement: S2 Appendix — (XLSX) [file pone.0253342.s002.xlsx]

## Sheet: Verantwoordelijkheid en control
Progress	UserLanguage	GSLCHT	LFTD	SCHL	GRP	NV	CHTGRND	VRSKNNR	Vignette_Group	Q_1	Q_2	Q_3	Q_4	Q_5	Q_6	Q_7	Q_8	Q_9	Q_10	Q_11	Q_12	Q_13	Q_14	Q_15	Q_16	Q_17	Q_18	Q_19	Q_20	Q_21	Q_22	Q_23	Q_24	Q_25	Q_26
100	NL	2	12	10	3	3	1	2	2	3	3	2	4	2	2	2	1	1	1	1	4	4	1	1	1	4	4	2	2	4	3	1	6	6	5
100	NL	2	13	3	4	2	1	2	2	3	2	4	3	2	4	2	2	2	1	2	2	5	2	2	3	3	4	2	2	5	1	1	1	1	1
100	NL	2	14	8	5	3	2	2	3	2	2	2	2	2	2	2	2	2	2	2	2	4	2	2	2	4	4	2	3	4	4	3	4	4	4
100	NL	2	15	7	5	3	1	2	2	2	1	1	1	2	3	3	2	2	2	2	5	5	1	1	1	3	3	3	3	3	3	3	4	4	4
100	NL	1	15	10	5	2	2	2	2	1	1	2	1	1	2	4	1	2	1	3	4	2	4	2	2	2	4	1	2	4	4	4	4	6	6
100	NL	2	12	7	3	5	1	2	1	2	1	1	3	2	4	6	1	2	2	2	4	5	1	1	1	1	4	1	1	2	2	1	5	5	5
100	NL	1	14	11	5	3	2	1	1	2	3	3	4	2	3	2	4	2	2	3	4	2	2	2	2	3	4	2	3	4	1	2	4	2	2
100	NL	1	13	10	4	5	1	2	3	5	5	5	5	4	5	5	5	3	4	4	1	1	5	5	5	2	2	5	4	5	1	4	2	1	1
100	NL	2	11	11	3	5	1	2	3	2	2	2	2	2	3	2	2	2	2	2	3	4	2	2	2	3	3	3	3	4	4	2	4	4	4
100	NL	2	12	7	3	5	1	1	3	1	1	1	1	1	1	2	1	1	1	1	3	2	1	1	1	3	3	3	3	2	5	1	5	5	5
100	NL	2	15	7	5	2	1	2	3	3	1	4	2	2	3	6	2	2	3	3	3	3	2	1	1	3	5	3	2	5	2	2	4	4	4
100	NL	2	11	2	2	4	1	1	1	3	2	2	3	3	4	3	2	3	2	2	2	4	3	2	2	3	3	3	2	4	2	3	4	4	4
100	NL	2	13	8	4	5	2	2	2	1	2	1	3	2	1	1	1	1	1	1	5	5	2	2	1	5	5	1	2	5	1	3	5	5	5
100	NL	1	13	3	5	3	1	2	2	3	2	4	3	3	3	3	3	3	3	3	3	3	3	3	3	4	4	1	1	4	4	2	4	4	4
100	NL	2	13	7	3	2	1	2	2	1	1	1	3	1	1	1	1	1	3	4	3	1	1	1	1	1	5	1	4	3	3	1	5	5	5
100	NL	1	14	10	3	5	2	2	2	1	1	2	3	1	2	6	2	2	2	3	4	2	1	2	2	4	4	2	2	5	3	2	3	3	3
100	NL	1	12	3	3	2	1	2	3	3	2	3	2	2	3	2	4	3	1	4	2	2	1	1	1	3	4	1	1	4	2	1	4	4	4
100	NL	2	13	7	4	5	1	2	3	4	3	3	2	2	5	3	2	2	3	3	2	2	2	2	2	4	4	2	2	4	2	3	4	4	4
100	NL	2	14	7	4	5	1	2	1	1	1	1	2	3	2	2	3	2	3	1	5	3	1	1	1	5	5	6	4	4	6	2	5	3	3
100	NL	2	14	7	5	2	2	1	1	2	1	1	1	1	1	1	1	1	1	1	1	1	1	1	1	5	5	1	1	1	3	2	1	5	5
100	NL	2	13	7	4	5	1	2	1	3	1	1	2	3	4	4	1	1	4	6	6	3	1	1	1	4	4	1	1	5	1	5	5	5	5
100	NL	3	13	7	3	5	2	2	1	2	3	4	3	3	2	3	1	2	2	3	3	4	6	1	1	1	3	3	2	4	2	1	5	5	5
100	NL	2	13	8	4	5	2	2	3	3	3	3	1	1	4	1	2	3	1	2	4	5	2	1	1	4	3	2	2	4	2	2	4	4	4
100	NL	2	13	7	4	1	1	2	3	2	2	2	2	2	2	1	1	1	1	1	3	2	1	1	1	4	4	4	1	4	4	1	5	5	5
100	NL	2	14	7	4	7	1	2	1	2	1	2	2	1	3	1	1	1	2	1	4	4	1	1	1	3	4	4	1	5	1	3	5	5	5
100	NL	2	12	7	3	5	1	2	2	2	1	2	3	2	3	2	2	2	3	3	3	4	2	6	3	6	3	3	3	4	3	1	2	3	3
100	NL	2	15	3	5	3	1	2	1	4	4	4	3	3	4	4	2	3	4	3	2	2	4	4	4	4	2	2	2	4	2	4	3	1	2
100	NL	1	13	11	4	5	1	1	2	3	3	3	2	2	3	3	3	3	2	3	3	3	3	2	2	2	3	3	3	6	2	3	5	3	3
100	NL	1	12	3	3	3	1	2	1	3	1	1	1	1	1	1	1	1	1	1	4	4	2	1	1	1	3	2	2	4	1	2	4	2	4
100	NL	2	13	11	4	5	1	2	2	2	2	2	2	2	4	6	2	3	2	2	5	5	2	2	2	5	5	2	2	4	3	2	5	5	5
100	NL	1	12	7	3	2	1	2	1	1	1	1	1	1	1	1	1	1	1	1	5	5	1	1	1	6	4	1	1	1	5	1	5	3	4
100	NL	2	11	2	2	4	2	1	3	3	2	2	3	2	3	1	1	1	2	1	4	4	1	1	1	3	3	5	3	5	6	1	3	3	3
100	NL	2	13	11	4	5	2	2	1	6	6	6	6	6	6	6	6	6	6	6	6	6	6	6	6	6	6	6	6	6	6	6	6	6	6
100	NL	2	11	7	3	5	1	2	1	3	1	2	3	2	4	2	3	3	2	4	1	3	6	2	1	3	5	2	2	5	1	1	4	4	4
100	NL	1	15	7	5	3	1	2	3	6	6	6	2	6	6	6	2	2	1	6	6	6	1	1	1	5	5	1	1	5	3	1	2	1	3
100	NL	1	13	7	4	2	2	2	3	1	2	3	4	2	2	1	2	1	1	6	5	5	3	3	2	4	4	2	2	4	3	2	3	4	4
100	NL	2	13	7	4	7	2	2	3	2	2	2	1	6	4	4	2	1	3	3	4	4	6	2	2	4	4	2	2	4	2	5	5	5	5
100	NL	2	14	7	5	2	1	2	2	2	2	1	2	2	2	6	1	2	2	2	3	5	6	2	2	4	4	1	1	3	3	1	5	4	5
100	NL	1	13	10	3	5	1	2	1	2	2	3	3	4	5	2	5	5	4	4	2	3	6	6	6	6	6	6	6	6	3	1	2	2	3
100	NL	2	13	10	3	5	2	2	1	5	6	2	4	3	5	4	1	1	1	2	3	2	2	5	4	6	3	3	3	5	3	2	5	1	1
100	NL	2	13	11	5	3	1	2	1	2	2	3	2	2	3	3	3	2	2	3	5	5	4	3	3	4	4	3	3	4	3	3	5	5	5
100	NL	2	14	7	4	5	1	2	3	3	3	3	2	2	3	3	3	3	3	3	3	3	2	2	2	5	5	2	2	5	3	3	5	5	5
100	NL	2	14	7	4	5	1	2	2	2	2	2	2	2	2	2	2	2	2	2	4	4	2	2	2	5	5	2	2	3	2	2	5	5	5
100	NL	1	12	10	3	2	2	2	3	4	2	2	4	2	5	4	4	3	2	3	2	4	6	2	2	1	1	2	4	5	1	3	4	3	4
100	NL	2	15	3	5	3	1	2	2	3	2	3	1	1	3	2	2	1	3	2	4	5	2	2	2	4	4	2	2	5	1	2	1	3	3
100	NL	2	14	10	4	2	2	2	3	3	2	3	2	2	4	2	2	2	3	3	4	2	1	1	1	1	4	2	2	4	1	1	3	1	1
100	NL	1	11	2	2	4	1	1	2	1	1	1	1	1	2	2	1	1	1	1	3	5	1	1	1	3	4	1	1	5	1	1	5	5	5
100	NL	1	14	3	5	3	1	2	2	2	2	2	2	2	4	2	2	2	2	2	4	4	2	2	2	2	4	1	1	4	4	1	4	4	4
100	NL	2	13	3	3	3	1	2	3	1	1	3	1	1	6	1	1	1	1	1	4	4	6	6	6	5	5	1	1	5	1	2	5	4	4
100	NL	1	13	3	4	3	1	2	2	3	3	3	2	2	3	1	1	2	2	2	2	5	1	1	1	1	3	2	5	4	3	2	6	5	5
100	NL	2	13	8	3	5	2	2	1	3	2	2	3	4	4	1	1	1	3	2	1	6	5	6	2	2	4	2	1	5	1	1	5	4	4
100	NL	2	15	7	5	1	2	2	1	3	1	3	4	2	4	4	2	3	3	2	2	4	3	4	4	4	2	4	4	4	1	4	3	2	4
100	NL	2	12	2	2	4	1	1	2	1	1	2	1	1	1	1	2	1	1	1	4	4	1	1	1	5	5	1	1	4	3	1	5	5	5
100	NL	1	13	8	4	3	1	2	1	3	2	4	1	2	5	6	3	2	1	1	3	5	1	1	1	4	3	2	2	3	6	3	5	4	5
100	NL	2	13	8	4	5	2	2	2	2	6	6	4	2	3	4	2	2	2	1	4	5	1	1	1	1	4	2	4	5	1	2	5	1	1
100	NL	1	13	7	4	5	1	2	1	5	6	5	3	4	4	5	2	5	5	3	5	4	6	3	5	4	5	6	4	6	6	6	5	4	5
100	NL	2	14	7	4	5	1	2	2	4	2	3	6	2	4	1	1	3	4	4	2	5	1	1	1	4	4	1	1	5	1	1	5	4	5
100	NL	2	15	10	5	3	2	2	3	3	3	3	2	3	4	3	2	3	3	2	3	4	2	2	2	2	3	3	3	4	3	3	4	2	2
100	NL	2	14	8	5	3	1	2	2	1	1	1	3	2	3	1	1	1	1	1	2	4	1	1	1	4	5	1	1	5	2	1	5	5	5
100	NL	2	14	7	5	2	2	2	2	2	2	2	1	1	2	1	1	1	1	2	5	1	1	1	1	6	4	6	6	5	1	6	5	5	5
100	NL	1	13	8	3	5	1	2	2	2	2	2	3	2	2	2	3	2	2	2	4	4	2	1	1	3	4	2	2	3	3	3	4	4	4
100	NL	2	14	7	4	5	1	2	2	4	1	6	4	2	4	2	2	2	3	4	3	5	2	4	2	3	3	1	3	4	1	1	5	3	3
100	NL	1	13	3	3	2	1	2	2	2	1	4	2	2	5	1	1	1	1	1	4	1	2	2	2	5	5	2	2	5	1	2	5	3	3
100	NL	2	14	3	4	3	1	1	2	4	1	4	2	2	4	6	2	2	3	4	2	5	2	2	2	3	4	1	1	4	2	2	4	4	4
100	NL	1	12	3	3	3	1	2	2	4	3	5	3	5	4	4	2	4	3	3	2	4	6	4	4	1	1	4	4	6	6	1	4	4	4
100	NL	2	13	11	4	7	1	2	2	3	3	4	4	5	3	6	3	4	2	3	4	5	6	1	1	4	6	4	2	5	6	2	5	5	4
100	NL	1	12	8	3	3	2	2	3	1	1	2	3	5	3	1	1	1	3	3	5	5	1	1	1	1	5	3	2	4	1	1	4	3	4
100	NL	2	13	10	4	3	2	2	3	4	3	6	2	2	4	3	2	2	2	2	2	4	3	2	2	2	4	2	2	5	2	2	3	2	2
100	NL	1	13	10	4	3	2	2	2	4	3	3	2	2	3	2	1	2	2	2	2	2	3	2	2	3	4	4	4	5	2	6	3	2	6
100	NL	2	12	3	3	3	1	2	1	2	6	6	4	2	2	2	2	2	3	2	4	5	3	3	2	1	5	1	1	4	1	6	5	3	3
100	NL	1	14	11	3	3	1	1	1	3	2	3	2	2	4	4	2	2	3	2	2	3	3	2	2	2	2	2	3	4	2	3	3	2	2
100	NL	1	13	10	4	3	2	1	3	2	2	2	2	2	2	2	2	2	2	2	2	2	2	2	2	2	2	2	2	2	6	2	6	2	3
100	NL	2	12	11	3	2	1	2	2	1	1	1	1	1	3	1	1	1	1	1	5	4	1	1	1	3	3	3	2	4	1	5	3	2	2
100	NL	2	13	8	4	3	1	2	1	1	2	2	2	2	4	2	3	2	1	2	1	1	2	2	2	4	4	2	2	2	2	3	4	4	4
100	NL	2	13	8	3	5	2	2	1	3	3	3	4	3	4	1	2	2	3	3	3	3	3	3	1	2	5	1	1	6	4	6	6	6	6
100	NL	2	12	11	3	5	1	2	1	2	2	2	2	2	2	2	2	2	2	2	2	2	6	6	6	3	3	1	3	3	1	1	4	1	1
100	NL	1	12	11	3	5	1	2	3	6	4	5	3	3	4	2	1	2	3	3	1	5	1	1	1	1	3	1	1	5	1	6	3	2	4
100	NL	1	14	8	3	5	2	2	1	4	3	4	5	2	5	3	1	3	3	3	4	4	4	4	4	2	4	2	2	5	3	1	5	4	4
100	NL	2	14	7	5	3	1	2	2	3	1	3	2	3	4	2	2	2	3	2	4	3	2	2	2	4	4	4	2	2	4	3	4	4	4
100	NL	1	12	7	3	7	1	2	3	2	2	2	2	2	2	3	1	2	2	2	1	5	2	2	2	2	4	2	2	2	5	2	5	5	5
94	NL	2	13	8	4	3	1	2	3	3	2	2	6	2	3	2	1	1	3	3	3	4	6	6	2	4	5	1	1	5	6	6	4	2	3
100	NL	2	11	2	2	4	1	2	3	4	3	4	3	3	4	4	2	2	3	4	2	4	4	3	2	5	5	1	5	2	2	1	6	6	6
100	NL	2	12	3	3	2	2	2	2	2	1	1	2	3	2	2	1	1	1	1	5	2	1	1	1	5	5	1	1	4	1	4	5	4	5
100	NL	2	10	2	1	4	2	2	2	2	2	6	2	1	2	1	2	2	6	2	6	2	2	2	2	4	4	4	6	5	2	2	4	2	3
100	NL	2	14	7	4	5	1	2	3	2	2	2	2	2	4	2	2	2	3	2	4	4	1	1	1	2	4	2	2	1	5	1	5	3	4
100	NL	1	12	7	3	1	1	2	2	2	1	1	2	2	1	2	3	3	3	2	4	5	2	3	2	2	5	2	2	2	3	3	4	3	4
100	NL	1	13	10	4	5	2	2	2	4	4	3	2	4	4	3	1	1	2	3	1	4	2	2	3	3	3	3	2	5	1	3	3	5	4
100	NL	2	11	2	2	4	1	1	1	4	6	6	5	4	6	1	1	1	1	6	6	6	1	1	1	1	3	3	2	4	1	1	4	3	3
100	NL	2	10	2	1	4	2	2	3	4	6	6	2	2	4	2	1	1	6	6	6	6	6	1	6	4	5	1	1	3	4	5	5	5	5
100	NL	2	11	2	2	4	1	1	1	2	2	2	4	2	2	2	2	2	2	2	4	4	4	4	4	3	2	2	2	2	4	2	2	2	2
100	NL	1	11	2	2	4	2	1	3	5	5	5	6	5	3	5	5	5	5	5	5	5	5	5	5	5	5	5	5	5	5	5	5	5	5
100	NL	2	13	10	3	5	2	2	3	4	2	5	5	3	5	4	2	2	4	3	3	2	6	1	1	3	4	3	4	1	1	1	6	1	6
100	NL	2	15	10	5	5	2	2	1	2	1	3	2	1	4	1	2	2	3	2	4	2	6	3	2	5	5	1	1	5	1	4	5	6	6
100	NL	2	12	3	3	3	1	2	1	6	3	3	4	2	2	6	2	2	2	2	3	3	6	2	2	6	6	6	6	4	3	6	6	4	4
100	NL	2	13	10	4	5	2	1	1	3	1	4	5	6	4	3	4	3	6	2	2	5	1	1	1	1	5	2	2	5	1	3	5	3	3
100	NL	2	14	3	5	3	1	2	2	1	1	3	2	1	1	2	1	1	1	1	5	5	1	1	1	1	5	1	1	4	2	2	5	5	5
100	NL	1	14	10	5	2	2	2	2	3	2	2	2	2	2	2	2	2	2	2	2	2	2	2	2	2	2	2	2	2	2	2	2	2	2
100	NL	2	12	7	3	1	2	2	2	2	1	2	2	2	3	1	1	1	1	1	3	5	2	1	1	3	2	3	2	3	4	2	2	2	5
100	NL	2	12	11	3	5	1	2	2	2	1	4	1	1	4	1	1	1	1	1	4	2	1	1	1	1	4	5	2	1	1	1	5	4	5
100	NL	2	14	3	5	3	2	2	3	6	6	6	2	6	6	6	2	2	6	6	6	4	6	2	2	5	5	2	2	4	6	6	5	4	5
100	NL	2	15	7	5	3	1	2	3	3	2	3	3	4	4	3	1	1	2	3	2	1	2	2	2	2	2	4	3	4	4	2	5	4	4
100	NL	1	14	11	5	2	1	2	3	1	2	2	2	2	2	2	2	1	2	2	3	2	1	2	1	4	3	2	2	3	2	6	6	6	6
100	NL	1	13	3	5	3	1	1	1	2	1	3	4	3	3	2	2	2	2	2	4	4	1	1	1	3	3	2	2	4	3	1	4	4	4
100	NL	1	15	10	5	2	2	2	3	5	5	5	3	3	5	5	3	3	5	5	3	5	5	5	5	5	2	3	1	5	1	5	1	1	5
100	NL	2	12	8	3	3	1	2	2	5	5	5	5	4	5	1	2	5	5	5	1	1	5	5	5	5	5	1	1	5	1	5	5	5	5
100	NL	2	12	7	3	5	1	2	2	6	2	3	4	3	2	6	1	3	2	2	2	6	6	1	1	1	4	1	1	4	4	1	2	3	3
100	NL	2	12	8	3	3	1	2	3	2	3	5	5	5	5	3	2	2	3	3	2	4	2	3	3	3	5	1	1	5	1	6	5	4	4
100	NL	2	14	8	5	3	1	2	1	2	1	1	1	1	2	6	2	2	1	2	4	3	6	2	2	4	4	3	3	4	4	6	4	3	3
100	NL	2	14	11	5	5	1	2	3	3	2	2	2	2	4	2	2	2	3	2	3	3	2	2	2	3	3	2	2	2	3	3	2	2	2
100	NL	2	12	8	3	3	1	2	1	3	3	3	3	4	4	3	1	3	1	2	3	2	1	1	1	1	2	3	3	5	1	3	4	4	4
100	NL	2	14	7	4	5	2	2	2	1	1	1	4	1	1	6	5	1	1	6	5	5	1	1	1	1	5	1	1	5	5	1	5	5	5
100	NL	1	10	2	1	4	1	2	2	2	2	3	2	2	3	1	1	1	1	1	3	4	3	3	2	4	4	2	2	5	2	3	4	4	4
100	NL	2	13	7	3	5	2	2	1	1	2	1	1	1	3	3	1	1	1	3	3	3	1	1	1	3	3	3	1	1	3	1	4	3	3
100	NL	1	14	7	4	5	1	2	3	4	3	6	3	3	4	6	1	1	6	6	2	2	2	2	2	4	5	1	1	4	2	2	1	1	1
100	NL	2	13	3	4	3	1	1	2	4	2	1	3	4	5	2	2	2	3	2	4	4	2	1	1	2	4	2	2	5	5	2	5	5	5
100	NL	1	14	7	4	5	1	2	3	2	6	2	2	2	3	6	3	2	2	2	4	4	6	2	2	2	2	4	4	4	3	6	1	4	4
100	NL	2	13	11	4	3	2	2	1	3	2	3	4	4	3	3	3	4	2	3	4	4	2	1	1	3	3	4	1	3	3	1	5	5	5
100	NL	2	16	7	5	1	1	2	1	1	1	1	1	1	1	1	1	1	1	1	5	5	1	1	1	4	4	1	1	2	5	1	4	4	4
100	NL	2	14	11	5	3	1	2	1	2	4	5	3	1	5	3	1	1	2	2	3	4	5	6	6	5	5	2	2	6	2	4	6	6	6
100	NL	2	14	11	4	5	1	2	1	4	3	4	4	3	3	3	3	3	4	3	2	3	3	3	3	2	2	4	4	4	4	2	4	2	3
100	NL	1	13	8	4	3	2	2	3	3	6	6	2	6	3	2	1	1	1	3	4	6	6	1	1	6	6	6	6	3	5	3	4	4	4
100	NL	1	11	2	2	4	1	1	2	2	1	1	1	1	1	1	3	1	1	1	1	5	1	1	1	3	5	1	2	4	2	1	1	1	1
100	NL	2	13	8	4	3	1	2	2	4	4	4	3	3	4	3	3	4	3	3	4	4	4	3	3	3	4	2	3	4	2	3	5	5	5
100	NL	2	11	2	2	4	2	1	1	3	3	3	2	6	4	2	2	2	2	2	4	2	4	3	2	4	4	4	2	5	1	3	6	6	6
100	NL	1	13	11	4	5	1	2	1	3	1	3	3	3	3	1	2	3	3	3	2	4	1	1	1	2	5	1	1	1	4	4	5	3	3
100	NL	2	13	8	4	5	1	2	1	3	1	2	1	1	4	2	2	1	6	6	4	6	6	1	1	3	4	4	1	4	3	1	5	5	5
100	NL	2	13	7	4	5	2	2	2	2	2	4	5	6	4	4	2	4	6	6	3	4	4	2	1	1	5	5	1	5	4	2	4	4	4
100	NL	2	13	8	4	3	1	2	1	2	1	4	2	2	3	6	2	2	4	2	2	5	4	4	4	3	3	3	3	5	3	3	4	3	3
100	NL	2	15	11	5	3	2	2	3	6	6	6	6	6	6	6	6	6	6	6	6	6	6	6	6	4	4	1	1	5	1	1	5	5	5
100	NL	2	14	8	4	5	1	2	1	2	2	4	2	6	2	1	6	6	1	2	5	5	2	2	2	4	4	2	2	4	6	6	4	4	4
100	NL	2	14	3	5	3	1	1	2	1	2	1	1	2	1	1	1	3	1	2	3	1	1	2	1	4	5	2	5	5	2	2	5	4	4
100	NL	1	13	11	4	2	1	2	1	4	6	6	6	5	4	6	1	6	6	6	1	6	3	3	4	1	3	2	4	4	2	2	1	1	1
100	NL	1	10	2	1	4	1	2	2	2	1	2	3	3	4	3	2	3	2	3	4	5	2	3	3	2	5	2	3	5	2	3	4	3	5
100	NL	2	15	3	5	3	2	1	2	2	1	2	1	2	3	1	1	1	1	1	3	1	1	1	1	4	4	3	1	3	3	1	5	4	4
100	NL	1	11	2	2	4	2	1	3	4	4	4	4	4	3	3	3	4	4	4	2	4	3	2	3	3	4	2	2	4	4	3	4	4	4
100	NL	2	13	8	4	3	1	2	2	2	2	2	2	2	2	2	3	2	2	2	4	4	2	2	2	4	4	2	2	4	2	2	4	4	4
100	NL	2	12	8	3	3	1	2	2	3	1	1	1	1	4	2	1	1	3	1	4	5	2	2	2	5	5	1	1	4	6	1	5	5	5
100	NL	2	14	7	4	5	1	2	1	2	1	2	3	1	2	1	2	2	1	1	4	5	2	2	2	2	2	2	2	3	3	2	6	6	6
100	NL	1	11	2	2	4	2	1	3	4	6	6	6	3	4	3	2	1	3	4	3	5	6	6	3	4	5	1	2	5	5	1	5	4	5
100	NL	2	15	11	5	2	1	2	2	1	1	1	1	1	2	1	1	1	1	1	4	4	1	1	1	4	4	1	1	4	2	1	4	4	4
100	NL	2	14	10	4	3	2	1	3	6	3	3	3	3	3	3	2	3	3	3	3	4	3	3	3	5	5	4	2	2	3	2	5	3	3
100	NL	1	12	3	3	3	1	2	3	5	6	4	1	4	5	4	1	3	2	1	3	4	6	1	1	1	4	2	2	5	1	1	2	1	1
100	NL	1	12	10	4	3	1	2	2	2	2	3	5	2	2	2	2	2	2	2	2	2	3	3	3	3	3	2	2	4	4	3	3	2	4
100	NL	1	13	10	4	3	2	2	1	3	2	4	3	3	4	6	2	2	3	6	2	4	3	2	2	2	3	2	2	4	3	2	4	4	4
100	NL	3	13	8	3	3	1	2	1	3	3	5	5	5	5	5	5	5	4	4	2	2	3	4	4	4	3	2	5	5	3	5	4	2	2
100	NL	1	13	8	4	5	1	2	3	5	3	3	3	3	4	3	2	2	2	2	4	4	5	5	5	2	2	2	2	5	2	4	2	2	2
100	NL	2	12	7	3	1	1	2	1	4	2	2	2	2	2	2	2	2	2	2	3	4	2	2	2	4	4	3	2	3	3	2	4	4	4
100	NL	2	14	7	4	5	1	2	1	2	2	2	4	2	3	3	4	3	3	2	2	4	4	2	2	3	2	2	2	2	4	2	4	3	3
100	NL	1	14	11	4	5	1	1	3	3	3	3	5	3	3	3	3	3	3	3	3	4	2	2	2	2	3	4	4	6	6	1	3	1	3
100	NL	2	13	7	3	1	1	2	3	4	4	4	4	4	4	4	4	4	4	4	2	4	3	4	4	4	6	4	6	4	1	2	1	2	2
100	NL	2	13	8	3	5	2	2	3	3	1	3	3	3	3	2	2	2	3	2	3	4	3	2	2	2	4	2	2	3	4	3	3	4	4
100	NL	1	12	10	3	3	2	2	1	5	4	5	5	5	5	3	4	5	5	4	3	3	5	5	5	5	1	5	5	1	1	5	1	1	2
100	NL	1	12	8	3	5	1	2	3	4	3	2	2	4	4	2	2	2	3	3	2	6	6	2	2	4	4	2	2	4	2	2	2	6	4
100	NL	1	12	8	3	5	2	2	2	5	5	5	6	4	5	4	2	4	3	3	2	3	6	4	3	1	1	3	3	6	2	5	3	2	5
100	NL	2	12	8	3	3	1	2	1	3	2	2	1	1	2	1	1	1	2	6	2	5	1	1	1	4	5	1	1	6	5	5	5	5	5
100	NL	1	14	11	5	2	1	1	1	3	3	4	3	3	4	3	1	2	3	3	4	3	6	6	6	6	5	1	1	5	1	3	4	4	5
100	NL	1	13	8	4	3	1	1	2	4	1	2	5	3	2	2	2	2	2	2	2	2	2	2	2	2	5	1	1	4	2	6	2	2	2
100	NL	2	14	7	5	3	1	2	2	2	2	2	2	2	2	2	2	2	2	2	4	5	2	2	2	3	3	2	2	4	5	2	4	3	3
100	NL	1	15	7	4	5	1	2	3	2	1	2	2	1	3	3	4	3	1	2	5	5	6	6	6	6	4	6	6	4	3	4	4	4	3
100	NL	1	13	3	4	3	2	1	3	3	4	4	2	2	4	2	2	2	2	2	2	5	2	2	2	2	2	3	3	4	2	2	4	4	4
100	NL	2	14	3	4	3	1	2	2	2	1	1	1	1	3	1	1	1	1	1	4	5	1	1	1	5	5	2	2	2	2	2	6	5	6
100	NL	2	13	7	3	5	1	2	1	1	6	6	4	4	1	1	1	3	1	6	5	5	6	1	1	1	5	4	1	1	3	1	3	3	3
100	NL	1	12	7	3	5	1	2	1	4	1	6	3	2	2	6	3	3	4	6	2	2	6	3	3	3	4	2	2	5	2	2	4	3	3
100	NL	1	13	10	3	3	1	2	3	1	6	6	3	6	6	6	6	6	6	6	4	6	1	1	1	4	4	1	1	3	2	1	5	3	4
100	NL	2	12	7	3	5	1	2	2	3	1	3	2	2	3	1	1	1	2	2	3	4	1	1	1	3	3	2	2	4	2	2	4	3	3
100	NL	1	15	3	5	3	2	2	3	3	2	2	2	3	4	3	2	2	2	2	2	4	1	1	1	4	4	1	1	4	6	6	5	5	5
100	NL	2	12	8	3	3	2	2	3	2	1	2	4	4	4	6	2	2	3	2	2	6	2	2	2	2	4	3	2	4	3	1	5	4	4
100	NL	2	14	8	5	3	1	2	1	2	1	2	2	2	3	2	2	2	2	2	3	4	3	3	3	3	3	3	3	4	6	2	4	4	4
100	NL	2	12	8	3	5	1	2	2	2	2	3	3	1	3	6	6	2	3	3	2	6	1	1	1	4	4	3	3	4	6	6	6	3	1
100	NL	2	15	7	5	3	1	2	3	6	3	6	3	6	3	6	2	2	3	2	3	6	6	6	6	6	4	4	2	4	2	6	6	3	3
100	NL	2	14	8	5	3	1	2	2	2	2	2	2	2	2	2	2	2	2	2	3	4	2	2	2	4	4	4	2	6	2	6	4	6	4
100	NL	2	14	7	5	3	1	2	2	1	1	2	2	2	3	1	2	3	2	2	3	2	2	2	2	4	4	2	2	2	3	3	4	4	4
100	NL	1	13	7	3	7	1	2	2	1	1	1	1	1	1	1	1	1	1	1	4	5	1	1	1	5	5	1	1	1	5	1	5	5	5
100	NL	2	12	8	3	3	1	2	2	2	1	2	2	2	2	2	1	1	1	1	5	5	1	1	1	4	4	2	2	4	3	3	3	3	3
100	NL	2	14	7	3	5	1	2	2	2	6	4	2	2	4	2	2	4	2	2	4	4	4	2	2	4	4	6	6	4	2	2	6	6	6
100	NL	1	14	7	4	5	1	2	2	4	4	5	1	1	2	2	3	4	4	4	3	4	1	1	1	3	3	2	2	2	4	4	3	4	4
100	NL	2	12	2	2	4	1	1	3	4	6	6	4	4	4	5	5	5	4	5	3	6	6	6	6	6	3	3	3	5	6	6	6	4	4
100	NL	2	14	7	4	5	1	2	3	4	2	3	3	3	4	3	2	2	1	2	2	3	2	2	2	4	4	1	1	3	3	1	5	5	5
100	NL	2	15	11	5	1	1	2	1	2	4	2	6	2	4	2	3	3	3	6	3	3	2	2	1	4	4	2	2	5	2	1	4	4	4
100	NL	2	15	11	4	1	2	2	1	4	3	4	3	4	4	4	2	2	4	4	3	4	4	3	3	4	5	2	2	4	4	2	5	5	5
100	NL	2	14	7	5	2	2	2	2	3	3	3	4	3	4	2	4	4	2	4	2	4	3	3	3	5	5	2	2	4	2	2	5	3	4
100	NL	2	15	7	5	3	1	2	2	2	1	2	3	2	2	2	1	2	2	2	4	3	2	2	2	4	4	2	2	4	1	3	5	5	5
100	NL	1	13	3	4	3	1	1	1	2	1	1	3	1	3	6	1	1	1	1	1	5	3	4	2	2	5	4	1	4	1	1	5	5	5
100	NL	1	12	11	3	5	1	2	1	3	2	2	4	3	2	3	3	2	2	1	5	6	2	2	2	1	1	1	1	4	3	1	6	6	6
100	NL	2	11	2	2	4	1	1	1	3	1	6	3	3	6	1	1	2	1	2	2	6	1	1	1	1	4	2	2	4	2	1	5	5	5
100	NL	2	14	11	4	1	2	2	1	5	5	5	5	5	5	6	1	1	6	1	1	5	1	1	1	1	1	1	1	5	1	1	1	1	1
100	NL	1	11	2	2	4	2	1	3	4	4	4	4	4	4	4	4	4	4	4	4	4	4	4	4	4	4	4	4	4	4	4	4	4	4
100	NL	2	12	7	3	7	1	2	1	2	2	2	2	2	3	2	1	1	1	2	4	4	4	2	2	4	4	1	1	5	4	1	5	5	5
100	NL	2	13	3	4	3	2	1	1	5	2	3	2	2	3	2	2	2	2	2	4	4	2	2	2	4	4	2	2	3	2	3	4	4	4
100	NL	2	15	11	5	1	1	2	2	1	1	1	2	1	2	1	1	1	1	1	1	5	4	1	1	3	5	2	2	5	2	3	5	5	5
100	NL	1	14	7	3	5	1	2	3	2	6	6	2	2	3	2	1	1	6	1	6	3	1	1	1	5	5	1	1	5	2	2	6	6	6
100	NL	2	13	7	4	5	1	2	3	3	2	2	4	2	4	2	2	2	4	2	2	4	2	2	2	4	4	2	2	4	4	4	4	4	4
100	NL	2	13	11	3	5	2	2	2	1	1	1	1	1	1	1	1	1	1	1	5	5	1	1	1	3	4	1	1	1	5	1	5	5	5
100	NL	2	10	2	1	4	1	2	1	1	1	2	4	1	3	6	2	2	1	2	4	5	1	6	6	4	4	2	2	4	1	6	4	5	5
100	NL	2	11	2	2	4	1	1	1	4	1	4	1	4	4	3	3	3	3	4	3	3	3	3	4	3	4	3	1	5	3	3	5	5	5
100	NL	1	11	2	2	4	1	1	3	5	2	3	4	4	5	3	3	3	3	3	3	2	2	3	2	3	3	2	3	4	3	4	4	4	4
100	NL	2	13	3	3	3	2	2	3	4	2	4	3	2	4	3	3	3	3	3	4	2	3	2	2	3	4	2	2	4	2	2	2	2	2
100	NL	2	10	2	1	4	2	2	1	5	1	6	1	1	1	6	6	1	1	6	5	2	6	2	5	6	5	2	4	6	1	1	6	3	5
100	NL	2	14	3	5	3	2	1	2	2	3	4	3	2	2	2	2	2	2	2	3	4	2	1	2	2	4	2	2	4	4	2	4	4	4
100	NL	1	11	2	2	4	2	1	1	3	1	2	1	1	3	2	1	2	2	3	6	4	2	1	1	6	4	2	2	6	6	2	4	4	5
100	NL	2	14	3	4	3	1	1	1	2	2	2	2	2	3	2	1	2	2	2	4	5	2	2	2	4	4	2	2	3	4	1	5	5	5
100	NL	1	13	3	4	3	1	1	3	3	1	2	2	2	4	2	2	2	2	2	3	4	2	2	2	4	4	2	2	5	3	3	2	2	3
100	NL	1	11	2	2	4	2	1	3	5	3	3	3	4	4	4	2	3	4	3	2	4	3	4	3	1	4	4	2	4	2	2	4	3	2
100	NL	1	11	2	2	4	1	1	3	2	2	4	4	6	1	3	1	1	6	6	2	4	6	1	3	3	4	4	1	4	6	1	4	6	5
100	NL	1	12	2	2	4	1	1	1	3	2	3	3	4	3	1	4	4	3	3	2	3	1	1	1	1	4	2	2	5	4	2	2	1	2
100	NL	1	15	3	5	3	2	2	1	2	3	2	3	2	3	2	2	2	4	3	2	6	6	4	4	1	4	2	6	6	6	6	5	6	6
100	NL	2	12	3	3	2	2	2	3	3	2	2	3	3	4	3	3	3	4	4	2	4	2	2	2	2	4	2	3	4	2	3	3	6	4
100	NL	1	13	3	3	3	1	2	3	4	6	4	4	1	6	3	2	2	1	6	2	1	6	1	1	1	5	5	4	6	3	1	4	3	3
100	NL	1	11	2	2	4	1	1	3	4	6	4	3	4	4	6	1	3	6	3	1	3	6	6	6	3	3	2	1	4	6	3	4	4	4
100	NL	1	11	2	1	4	1	2	3	3	3	3	5	2	3	1	2	1	3	3	3	4	1	1	1	4	4	2	2	4	3	3	4	4	4
100	NL	2	14	3	5	3	1	2	1	3	3	4	3	3	4	2	2	2	2	2	3	4	4	4	4	5	5	1	1	5	2	2	5	4	4
100	NL	2	11	2	2	4	1	2	3	2	1	1	5	1	2	1	1	1	1	2	5	5	2	1	1	4	4	2	2	4	1	1	5	5	5
100	NL	2	14	3	5	3	1	2	3	3	2	4	1	3	4	3	2	2	3	2	3	3	3	3	3	4	4	2	2	5	2	2	4	3	3
100	NL	1	12	2	2	4	1	1	2	1	1	1	1	1	2	1	1	1	1	1	4	5	1	1	1	5	5	1	1	5	1	1	5	5	5
100	NL	2	11	2	2	4	1	1	3	4	1	4	3	4	4	4	3	3	3	4	1	2	1	1	1	1	4	1	1	6	1	2	6	6	6
100	NL	1	12	3	3	3	2	2	3	4	4	4	3	4	4	2	2	4	4	4	3	4	4	4	4	4	4	4	1	4	1	2	4	4	4
100	NL	2	12	3	3	2	1	2	2	1	1	3	1	1	1	3	3	5	3	6	1	3	6	4	2	3	2	2	2	4	2	2	4	4	4
100	NL	2	10	2	1	4	1	1	1	2	2	2	4	2	2	2	2	2	2	2	5	5	2	2	1	4	4	2	2	2	3	1	5	5	3
100	NL	1	13	3	3	3	1	2	3	2	1	4	3	3	5	2	1	1	3	1	3	3	1	1	1	1	1	3	3	6	1	3	6	4	3
100	NL	2	14	3	4	3	1	2	1	3	2	3	2	4	5	6	3	3	4	3	2	3	2	3	1	3	5	1	1	6	6	2	4	3	3
100	NL	2	12	3	3	3	1	2	2	4	2	4	2	4	5	4	3	3	1	1	5	6	1	1	1	5	5	1	1	5	1	6	5	5	5
100	NL	1	15	3	5	2	2	2	1	2	1	4	1	1	4	2	2	2	4	3	6	2	4	6	4	2	4	1	1	6	2	1	6	6	6
100	NL	2	12	3	3	3	1	2	2	2	6	2	4	3	2	6	2	2	1	2	3	4	6	2	1	3	3	2	2	4	3	1	5	3	3
100	NL	1	15	3	5	2	1	2	3	3	3	3	3	3	3	3	1	3	6	5	5	4	4	2	2	2	5	5	6	5	5	5	5	3	3
100	NL	2	14	3	4	3	1	2	3	2	1	2	1	2	3	1	1	1	3	1	3	5	1	1	1	1	5	5	1	4	2	1	4	2	2
100	NL	2	13	3	4	3	1	1	2	2	2	2	2	2	2	2	2	2	2	2	3	4	2	2	2	4	4	2	2	3	3	2	5	4	4
100	NL	1	11	2	2	4	1	1	2	2	1	3	4	2	2	1	1	2	2	2	5	5	2	3	2	4	4	4	2	5	2	3	4	4	4
100	NL	2	15	3	5	3	2	2	2	2	2	2	2	2	2	2	2	2	2	2	2	4	2	2	2	4	4	2	2	4	3	2	4	4	4
100	NL	2	12	11	3	5	1	2	1	3	2	3	6	6	3	2	2	2	6	2	2	5	2	2	2	4	3	4	4	5	4	2	4	4	4
100	NL	2	14	3	5	3	1	2	3	6	6	6	6	4	5	2	2	1	6	6	2	6	6	1	1	4	3	2	2	5	5	6	5	5	5
100	NL	2	13	11	4	5	1	1	3	2	2	4	2	3	2	2	3	3	2	2	2	5	2	3	3	1	1	5	3	4	4	6	6	6	6
100	NL	1	12	10	3	5	1	2	2	2	1	3	2	3	1	3	2	2	1	1	5	5	6	3	4	3	5	1	1	5	6	6	2	2	1
100	NL	2	13	3	4	3	1	1	3	4	1	3	2	4	4	2	2	3	3	6	3	4	6	6	6	4	4	1	1	4	3	2	5	5	5
100	NL	1	14	3	5	2	2	2	1	5	4	4	5	2	5	3	3	2	3	3	3	4	6	2	2	5	5	1	1	2	3	2	4	4	5
100	NL	2	14	3	5	3	1	2	1	2	1	6	2	2	6	6	2	2	6	6	4	4	1	1	1	1	4	1	1	6	1	5	5	6	3
100	NL	2	14	3	4	2	1	2	3	3	3	3	3	3	3	3	1	1	3	1	3	4	2	2	2	2	4	1	1	4	1	4	5	5	5
100	NL	1	13	3	5	3	1	2	2	4	2	4	4	4	3	2	3	4	4	4	4	4	3	3	3	3	4	2	2	4	2	3	4	4	4
100	NL	1	13	3	3	2	1	2	2	4	3	3	3	3	4	3	2	3	3	3	3	3	3	3	3	3	4	2	2	5	2	3	3	3	3
100	NL	1	12	3	3	3	1	2	1	1	2	2	2	1	4	1	1	1	2	1	1	1	2	3	3	1	1	5	5	2	1	1	1	1	1
100	NL	1	12	3	3	3	1	2	2	2	2	2	2	1	2	1	2	2	2	2	4	3	3	2	2	2	2	2	3	2	2	3	3	1	2
100	NL	2	13	11	4	1	1	2	2	1	1	1	1	1	1	1	1	1	1	1	6	6	1	1	1	5	5	5	3	4	4	1	5	4	3
100	NL	1	14	11	4	2	1	2	2	3	3	3	4	3	4	4	3	3	3	4	4	4	4	3	3	2	4	2	2	4	2	2	4	4	4
100	NL	1	13	11	4	5	1	1	3	2	3	2	3	2	4	2	1	3	4	3	1	4	2	1	2	4	4	3	2	4	3	3	3	2	4
100	NL	2	12	11	3	7	1	2	1	2	6	4	3	1	4	3	2	2	2	2	3	4	3	2	1	3	4	1	1	4	3	3	5	3	4
100	NL	2	15	11	5	1	1	2	2	2	2	2	2	2	3	2	2	2	2	2	2	5	2	2	2	4	5	2	5	3	2	4	5	5	5
100	NL	2	16	11	5	3	1	2	1	2	1	4	2	2	4	6	1	3	3	3	2	5	3	3	3	2	3	4	5	6	6	6	6	6	6
100	NL	2	13	7	3	5	1	2	1	2	2	2	3	3	3	2	2	2	2	2	4	4	3	3	2	4	4	2	2	3	3	2	4	4	6
100	NL	1	13	3	4	3	1	2	3	4	2	3	2	1	3	2	1	2	2	2	2	2	1	1	2	2	3	3	3	2	4	2	4	4	4
100	NL	2	15	11	5	3	1	2	3	3	6	6	4	3	3	2	3	3	3	3	4	5	6	1	1	1	3	1	1	5	3	2	2	2	2
100	NL	1	15	10	5	2	2	2	3	1	1	1	1	1	3	1	3	1	3	2	3	3	4	1	1	4	4	1	1	2	3	3	1	1	1
100	NL	1	13	7	4	5	1	2	1	4	1	2	2	2	4	3	2	3	4	3	3	5	3	3	3	3	3	3	2	4	1	1	2	2	2
100	NL	2	15	3	5	3	1	2	2	2	2	2	2	2	2	2	2	2	2	2	4	5	1	1	1	4	4	2	1	3	3	2	5	5	5
100	NL	1	12	3	3	3	2	2	1	2	6	6	6	6	4	2	2	2	4	2	4	2	4	3	3	4	3	3	2	5	4	3	1	1	1
100	NL	1	11	2	2	4	1	1	3	2	3	2	1	1	3	1	2	2	2	2	3	3	1	1	1	4	4	1	1	3	1	1	5	5	5
100	NL	2	12	3	3	3	2	2	3	4	2	3	3	3	3	3	2	3	2	2	1	3	1	1	1	1	4	1	1	5	1	1	1	1	1
100	NL	1	12	3	3	3	2	2	1	2	1	2	2	2	2	2	1	1	5	6	3	6	6	2	2	2	3	1	1	2	5	1	1	1	3
100	NL	1	10	2	1	4	1	2	3	6	2	6	4	6	3	6	3	6	3	2	3	4	2	2	2	2	4	2	2	4	4	2	3	2	2
100	NL	2	11	2	2	4	1	1	2	2	1	1	1	1	3	1	2	2	2	2	4	4	1	1	1	4	3	2	3	5	3	1	4	3	3
100	NL	1	11	2	2	4	2	1	2	3	2	3	2	3	4	2	1	2	1	2	3	3	4	4	2	5	4	2	6	5	1	2	3	2	1
100	NL	1	14	3	5	3	2	2	1	4	2	2	2	2	4	2	2	2	4	2	4	4	2	2	2	2	2	2	3	5	2	2	4	3	3
100	NL	2	13	3	4	3	1	1	3	4	3	3	4	2	4	2	1	2	2	2	3	4	2	2	1	4	5	1	1	5	2	3	5	5	5
100	NL	1	13	3	3	3	1	2	1	3	2	2	2	3	3	2	2	2	2	3	3	4	2	2	2	2	4	2	2	5	2	2	3	2	2
100	NL	2	13	3	4	3	2	1	1	2	3	3	2	2	3	2	2	1	1	1	5	5	1	1	1	1	5	1	1	4	3	2	6	6	6
100	NL	1	15	3	5	3	2	2	1	4	4	3	3	4	3	4	3	3	4	3	3	4	3	3	3	4	4	4	3	3	4	4	4	3	3
100	NL	2	13	3	4	3	2	1	3	3	1	1	3	1	3	1	1	1	1	1	3	1	1	1	1	4	4	1	1	4	3	1	5	3	3
100	NL	2	13	3	4	3	2	2	1	6	2	4	4	3	3	3	3	2	4	3	3	2	4	4	4	4	4	2	2	4	1	3	3	2	3
100	NL	2	12	3	3	3	2	2	2	4	2	3	2	3	4	2	2	3	4	1	3	4	1	1	1	4	4	1	1	2	4	6	4	6	3
100	NL	2	15	3	5	3	1	2	3	4	6	6	4	2	4	6	3	2	3	2	4	3	6	5	5	2	3	5	5	2	1	1	3	2	2
100	NL	1	13	7	4	5	1	2	3	6	6	6	6	6	6	6	6	6	6	6	6	6	6	1	1	4	5	2	2	5	3	2	5	4	4
100	NL	1	14	10	5	3	1	2	3	3	3	3	3	3	3	3	3	3	3	3	3	3	3	3	3	5	5	1	1	1	5	1	5	5	5
100	NL	1	13	10	4	2	1	1	1	5	4	4	3	3	5	3	2	3	3	3	1	3	3	5	5	3	2	2	4	3	6	3	3	3	3
100	NL	1	13	10	3	5	1	2	2	3	1	4	1	2	3	1	1	2	3	1	4	5	6	3	1	1	1	5	4	5	5	2	1	1	1
100	NL	2	13	7	3	5	1	2	3	3	2	2	1	1	3	2	2	2	4	3	2	2	3	1	1	4	3	2	2	4	2	2	5	4	4
100	NL	1	13	11	4	5	2	1	3	2	1	3	1	6	1	6	1	2	2	6	2	2	1	1	1	1	3	1	1	5	1	1	5	5	5
100	NL	1	13	10	4	3	1	1	3	5	4	4	6	3	5	2	1	2	6	6	1	4	1	1	1	5	5	1	1	5	2	1	5	5	5
100	NL	3	15	7	5	2	1	2	1	3	2	3	2	2	4	3	2	1	2	3	4	4	6	2	1	1	2	1	1	4	3	2	5	5	5
100	NL	1	13	11	4	5	1	1	3	3	3	3	2	1	2	1	1	1	1	1	3	3	1	1	1	2	2	1	1	3	2	1	5	5	5
100	NL	1	13	7	4	5	1	2	1	2	3	4	2	3	4	2	6	3	2	2	2	5	6	6	3	4	4	3	3	3	3	3	4	4	4
100	NL	2	15	7	5	2	2	1	2	2	3	2	3	2	4	3	2	3	2	2	2	4	6	1	1	3	4	4	2	3	2	6	6	6	3
100	NL	1	13	10	4	3	1	1	3	2	2	2	2	2	4	2	2	2	2	2	4	4	2	1	1	5	5	1	1	3	4	4	5	5	5
100	NL	2	13	8	3	5	1	2	2	2	1	3	2	2	2	3	2	2	4	3	2	3	3	3	3	3	5	1	1	5	3	1	5	5	5
100	NL	2	14	8	4	3	1	2	1	2	2	2	2	2	2	2	2	2	2	2	4	4	2	2	2	4	4	2	2	2	4	2	3	3	3
100	NL	2	14	7	5	3	1	2	3	3	3	3	4	4	4	6	2	2	2	4	4	4	6	2	2	2	4	2	2	5	3	2	4	4	4
100	NL	1	12	3	3	3	1	2	3	3	3	2	1	1	4	1	1	1	1	1	4	1	1	1	1	4	4	1	1	4	2	1	3	3	3
100	NL	2	14	3	5	3	1	2	1	6	6	6	6	6	6	6	6	6	6	6	6	4	6	2	2	2	4	3	2	6	6	6	4	4	4
100	NL	2	14	3	5	3	1	2	3	4	4	4	5	6	4	6	2	3	4	4	2	3	6	2	2	2	5	1	1	3	1	2	4	4	5
100	NL	2	12	2	2	4	1	1	1	3	3	4	4	3	4	3	3	3	3	3	2	3	3	2	2	3	4	2	2	5	3	3	5	4	4
100	NL	2	13	3	5	3	2	2	2	3	4	4	3	3	4	3	2	3	4	3	4	3	4	4	4	4	5	1	1	4	5	6	5	3	5
100	NL	2	13	3	4	3	1	1	1	3	6	6	2	2	2	2	2	2	3	2	5	4	3	2	2	2	3	6	6	6	6	1	4	3	4
100	NL	1	13	7	3	5	1	2	3	3	3	4	2	2	3	3	2	3	3	3	3	4	2	2	2	4	4	2	2	4	2	2	4	3	4
100	NL	2	14	8	5	3	1	1	3	4	3	3	4	4	4	2	2	3	3	3	4	2	2	2	2	4	4	2	2	5	2	2	5	3	3
100	NL	1	13	3	4	3	1	1	2	4	5	5	4	5	3	2	3	4	2	3	5	5	2	2	2	1	1	5	5	5	1	3	3	2	3
100	NL	2	15	3	5	3	2	1	3	2	4	4	1	1	3	2	1	1	2	2	4	5	6	1	1	4	4	2	2	4	6	2	4	4	4
100	NL	1	15	10	5	2	2	2	3	4	5	5	4	5	5	5	4	5	4	4	6	2	1	1	1	5	4	4	5	5	5	2	4	5	5
100	NL	1	15	10	5	2	1	2	2	3	2	2	1	2	2	2	1	2	3	2	3	5	1	1	1	4	4	2	2	5	1	1	4	4	4
100	NL	2	14	3	4	3	1	1	3	3	2	6	1	2	6	4	2	2	6	6	3	3	3	1	1	3	3	2	1	5	3	1	5	5	5
100	NL	1	11	2	1	4	1	1	1	6	1	1	2	1	2	1	3	1	1	2	1	4	2	1	1	4	5	1	1	4	1	2	4	4	4
100	NL	2	14	7	5	3	1	2	2	4	3	2	4	4	4	3	3	2	3	3	2	4	3	2	2	4	4	2	2	4	2	2	3	4	3
100	NL	2	12	3	3	3	1	2	3	3	2	3	4	2	2	2	1	2	1	2	2	3	1	1	1	3	4	1	3	4	3	1	3	3	2
100	NL	1	11	2	1	4	1	1	3	2	6	6	6	6	6	6	1	6	6	6	6	5	6	1	1	1	3	2	3	5	6	6	1	2	2
100	NL	1	14	7	4	2	1	2	1	2	1	4	3	1	2	6	2	2	4	3	5	3	6	6	6	2	3	3	3	5	3	3	4	4	4
100	NL	1	13	10	4	5	2	2	2	1	2	2	1	3	4	6	1	1	2	1	5	5	1	1	1	2	3	4	2	3	3	6	1	1	5
100	NL	2	13	11	4	7	1	2	3	3	3	3	4	4	4	3	4	3	4	3	3	4	3	3	2	3	4	1	1	4	3	3	4	4	4
100	NL	2	11	2	1	4	1	2	1	4	4	4	4	4	5	6	5	4	6	4	2	2	4	4	4	3	4	4	4	5	2	5	2	2	2
100	NL	1	14	3	5	3	2	1	1	3	2	2	2	2	4	2	2	2	2	2	2	4	2	2	2	2	2	4	4	3	3	3	2	2	2
100	NL	2	14	11	5	2	2	1	1	4	1	4	3	2	3	3	1	1	1	1	4	4	4	5	5	5	1	5	5	5	2	3	4	3	4
100	NL	2	14	11	5	1	1	2	2	2	2	2	2	2	2	2	2	2	1	2	4	4	2	2	2	4	4	2	2	3	4	3	4	4	4
100	NL	2	14	11	5	1	1	2	1	3	3	4	4	4	3	3	3	3	3	1	1	5	2	2	2	2	2	2	2	4	6	6	6	6	6
100	NL	2	12	8	3	5	2	2	3	2	6	2	2	2	4	6	2	1	2	6	4	6	6	2	2	2	4	2	2	4	6	2	6	4	4
100	NL	2	15	11	5	1	2	2	3	3	2	2	1	2	1	2	1	1	1	1	5	5	1	1	1	6	6	2	2	4	2	1	5	5	5
100	NL	2	14	11	5	1	2	2	2	4	2	2	2	2	3	1	1	1	2	1	3	1	1	1	1	1	4	1	1	4	1	1	4	4	4
100	NL	1	13	3	3	3	1	2	3	6	6	6	1	1	6	6	6	6	6	6	6	5	6	6	6	6	4	2	2	5	5	6	5	4	4
100	NL	2	16	10	5	2	2	2	1	3	2	3	2	1	4	1	1	1	1	1	4	5	6	1	1	4	5	1	1	6	6	1	5	5	5
100	NL	2	13	11	4	2	2	2	2	5	1	1	1	1	1	1	1	1	1	1	1	5	1	1	1	1	4	2	3	5	1	1	4	3	3
100	NL	1	12	10	3	5	2	2	3	3	2	6	4	4	5	6	3	3	4	6	6	3	2	2	6	2	5	1	6	5	1	1	6	6	6
100	NL	2	15	7	5	2	1	2	2	5	4	5	5	5	5	6	2	3	4	3	2	2	4	5	5	4	5	6	6	5	2	3	4	4	5
100	NL	1	13	7	4	5	1	2	3	2	1	2	2	3	2	2	3	2	2	2	3	4	3	3	2	3	3	3	2	4	2	6	6	4	4
100	NL	2	13	11	3	7	2	2	2	2	1	2	3	2	1	6	2	1	1	2	5	5	2	1	1	4	4	2	2	4	4	1	5	3	3
100	NL	1	15	11	4	7	1	2	3	4	3	3	4	5	4	3	2	1	3	3	1	3	4	4	5	1	2	2	4	5	1	4	4	4	2
100	NL	2	12	11	4	3	1	1	2	1	1	1	1	1	2	1	1	1	1	1	5	5	1	1	1	3	1	3	6	6	6	1	5	5	5
100	NL	2	15	3	5	3	1	2	3	3	4	4	5	3	4	2	2	3	3	3	2	3	6	6	6	4	4	1	1	5	1	1	5	4	4
100	NL	2	12	7	3	2	1	2	3	4	2	3	2	2	4	6	2	3	3	6	2	6	6	1	1	4	4	2	2	6	6	1	5	6	6
100	NL	2	14	7	5	3	1	2	2	2	2	2	2	2	2	2	3	2	4	3	5	5	3	2	2	2	4	2	2	5	3	2	5	5	5
100	NL	1	13	8	4	2	1	2	1	2	6	6	2	2	6	6	2	2	6	2	4	4	6	2	2	2	4	4	6	3	3	2	3	3	3
100	NL	2	13	7	4	1	1	2	1	1	2	3	3	3	4	3	3	3	4	4	3	4	3	2	2	1	4	2	2	2	3	2	4	4	4
100	NL	2	15	7	5	2	1	2	3	3	3	3	4	4	5	4	2	4	4	4	3	2	3	2	2	2	4	1	1	4	3	2	4	4	4
100	NL	1	13	8	4	5	1	2	1	4	4	4	3	6	5	6	6	5	5	4	6	3	3	4	4	1	1	5	4	5	1	6	6	4	4
100	NL	2	14	7	5	2	1	2	2	3	3	3	2	1	3	2	1	1	2	2	2	3	2	1	1	5	5	1	1	3	4	2	4	4	5
100	NL	2	13	3	4	2	1	2	1	3	3	3	3	3	4	3	3	3	2	3	2	4	2	2	2	2	1	4	4	4	5	2	4	1	3
100	NL	2	12	11	3	1	1	2	2	3	3	4	3	2	4	1	1	2	3	3	2	3	1	1	1	1	1	1	2	4	4	3	3	2	2
100	NL	2	13	10	4	5	2	2	1	4	2	3	4	2	4	6	2	2	3	6	4	5	2	1	1	1	3	1	1	3	3	2	4	4	4
100	NL	2	12	11	4	5	1	1	3	3	2	6	2	3	6	2	2	2	6	6	4	4	3	2	2	3	3	3	2	6	2	6	4	4	4
100	NL	2	12	8	3	3	1	2	1	4	2	2	2	3	5	3	3	3	4	3	2	3	3	3	2	3	3	2	2	5	2	2	4	4	4
100	NL	2	15	7	5	3	1	2	3	3	3	3	4	4	3	3	3	3	2	3	3	4	3	2	3	3	4	4	3	3	3	2	5	5	5
100	NL	2	15	3	5	3	1	2	3	2	2	2	2	2	3	2	3	2	2	2	2	4	2	2	2	3	4	2	2	4	2	1	4	4	4
100	NL	1	14	7	5	1	1	1	2	1	1	1	2	1	1	3	1	1	1	1	5	5	1	1	1	5	4	1	1	5	6	1	5	5	5
100	NL	2	13	3	4	3	1	2	1	4	3	3	1	4	5	2	1	2	6	6	4	5	6	6	6	3	3	1	1	5	2	3	5	4	4
100	NL	2	15	7	5	2	1	2	3	4	4	4	3	4	4	6	2	2	3	4	2	4	4	4	4	6	4	3	3	4	1	1	4	4	4
100	NL	2	12	7	3	5	1	2	3	3	3	3	3	3	4	3	3	3	2	2	3	3	3	3	3	4	4	2	2	4	4	2	5	5	5
100	NL	1	14	8	4	5	1	2	2	3	3	4	3	3	4	3	2	2	3	2	3	3	2	2	2	4	4	2	2	5	3	1	5	3	4
100	NL	2	14	8	4	3	2	2	2	2	1	3	1	3	3	2	1	2	3	3	3	5	1	2	1	5	5	1	1	3	3	2	5	4	5
100	NL	2	13	7	4	5	2	2	1	3	2	3	2	3	4	2	2	2	3	2	3	4	3	2	2	2	4	4	2	3	4	2	4	4	4
100	NL	2	13	3	3	2	1	2	3	3	1	4	1	4	5	1	3	3	1	3	3	3	2	1	1	4	6	1	2	6	6	1	4	6	6
100	NL	2	13	7	4	3	2	2	1	2	2	3	4	2	4	3	6	6	4	5	3	5	3	4	6	4	4	6	3	5	3	1	4	1	6
100	NL	1	14	8	4	3	1	2	3	5	1	3	1	2	4	1	3	1	3	1	3	3	2	3	6	1	6	5	4	6	6	2	3	1	1
100	NL	1	16	11	4	1	2	2	1	4	3	3	6	6	5	6	6	6	6	6	6	6	5	6	6	4	4	5	3	1	6	6	3	6	6
100	NL	1	13	10	4	3	1	2	1	3	1	2	1	1	6	2	3	1	1	6	4	5	2	1	2	4	4	1	2	3	2	6	3	3	4
100	NL	1	11	2	2	4	2	1	1	3	1	4	5	3	4	6	1	1	3	6	5	5	1	1	1	5	5	1	1	5	5	1	5	6	6
100	NL	1	13	7	3	5	1	2	1	4	5	5	3	3	4	4	3	3	4	4	4	3	4	3	2	4	4	2	2	2	3	2	3	2	4
100	NL	1	12	8	3	5	2	2	3	4	2	3	1	3	2	2	3	6	6	3	1	4	6	2	2	3	4	2	6	4	3	2	4	4	4
100	NL	2	12	10	3	5	2	2	1	1	2	1	3	3	4	1	1	1	1	3	5	3	1	1	1	2	4	1	1	3	2	6	4	5	5
100	NL	2	17	7	5	2	1	2	2	5	1	5	5	1	5	1	1	5	1	5	5	5	6	1	1	1	5	1	6	5	1	1	5	5	5
100	NL	1	14	10	4	2	2	2	1	5	2	5	2	5	4	2	2	4	2	5	2	5	3	2	2	4	4	2	2	3	4	2	4	2	2
100	NL	1	12	10	3	3	1	2	2	1	1	4	6	2	1	2	3	2	4	4	5	4	6	2	2	6	6	6	6	3	4	2	2	6	6
100	NL	2	15	10	5	2	2	2	2	2	2	2	2	2	2	1	3	2	2	2	4	4	3	3	3	4	4	3	3	4	2	3	5	6	4
100	NL	2	12	8	3	5	2	2	1	3	2	3	2	2	4	3	2	2	2	2	2	1	2	2	3	3	4	4	2	4	4	4	6	6	6
100	NL	2	14	8	5	3	2	2	2	3	4	4	4	4	3	4	2	3	3	3	4	2	3	3	3	3	3	3	3	4	4	3	4	4	4
100	NL	1	12	8	3	3	2	2	1	3	3	4	4	2	4	1	3	4	4	4	1	3	4	2	1	4	4	1	2	4	3	2	3	3	4
100	NL	2	13	7	4	7	2	2	2	2	2	2	2	2	2	2	2	3	2	2	2	4	6	2	2	2	4	2	2	6	3	2	4	6	6
100	NL	2	13	10	4	3	2	1	3	4	3	4	3	3	5	2	2	2	2	2	1	4	2	2	2	4	4	2	2	5	3	2	5	4	4
100	NL	2	14	7	4	5	1	2	3	3	2	3	2	1	3	2	1	1	2	3	3	3	1	1	1	4	3	3	3	4	6	2	5	5	5
100	NL	2	11	11	4	5	1	1	1	3	2	2	6	2	6	1	1	1	1	1	3	1	1	1	1	4	3	1	1	4	1	1	5	5	5
100	NL	2	12	7	3	7	1	2	2	1	1	6	1	3	1	4	1	4	1	1	1	5	2	2	2	2	4	2	5	5	6	2	5	3	4
100	NL	2	13	7	4	5	1	2	1	2	2	2	4	3	2	2	2	2	1	2	4	4	1	1	1	3	4	2	2	3	5	5	5	5	5
100	NL	2	12	8	3	3	1	2	2	3	2	2	2	2	2	2	2	3	2	2	2	4	2	2	1	1	4	5	2	4	2	4	5	2	3
100	NL	1	13	8	3	5	2	1	2	3	2	3	3	3	5	6	3	3	3	3	2	6	2	2	2	6	2	2	2	3	4	2	6	6	6
100	NL	1	12	8	3	5	1	2	1	3	2	2	2	1	4	3	2	2	3	3	3	3	3	3	3	3	3	3	3	3	3	3	3	3	3
100	NL	2	13	11	3	5	1	2	2	1	1	1	1	1	2	2	2	2	1	1	1	5	1	1	1	1	5	1	1	6	3	3	5	5	5
100	NL	2	15	7	3	5	1	2	2	2	2	2	4	2	1	2	3	2	2	2	4	2	2	2	1	2	3	2	2	1	5	1	5	5	5
100	NL	1	12	10	3	5	1	2	3	3	1	1	1	3	3	1	1	1	1	1	5	3	1	1	1	4	5	1	1	3	3	1	3	4	4
100	NL	1	14	10	5	2	2	2	1	4	5	3	2	5	5	4	4	4	4	2	2	4	4	4	4	2	1	1	5	5	2	5	5	5	5
100	NL	1	12	8	3	5	2	2	3	5	1	2	2	4	4	6	2	2	3	2	4	6	6	6	6	6	6	6	6	6	6	6	6	6	6
100	NL	2	14	8	4	5	1	1	3	5	3	4	2	2	5	3	3	3	3	3	3	2	4	5	4	4	3	4	2	5	3	4	5	5	5
100	NL	2	12	8	3	3	1	2	1	2	1	4	1	3	3	3	1	1	3	1	1	2	3	1	1	4	4	1	1	5	1	2	4	4	5
100	NL	2	12	7	3	5	1	1	1	6	6	6	5	4	4	1	6	6	4	6	4	1	5	4	4	5	5	2	2	4	1	3	5	5	5
100	NL	2	12	8	3	5	1	2	3	3	6	4	2	3	4	2	2	2	1	6	3	5	1	1	1	1	4	2	2	3	3	1	5	4	5
100	NL	2	13	3	3	2	2	2	1	4	3	4	3	4	4	2	2	2	3	3	3	4	3	2	2	4	4	1	1	4	6	2	4	3	3
100	NL	1	12	8	3	5	2	2	2	4	4	2	3	2	5	2	2	3	1	3	1	6	3	1	1	4	4	1	6	6	6	6	3	2	4
100	NL	1	14	7	4	5	2	2	2	1	1	4	2	3	2	3	3	3	2	4	4	4	2	2	2	2	4	2	3	3	3	2	4	3	3
100	NL	1	12	8	3	3	2	2	3	2	2	3	2	1	4	6	1	2	1	3	4	3	1	1	1	2	2	2	2	6	4	2	5	4	5
